# Supplementary material for: A Novel and Automated Approach to Classify Radiation Induced Lung Tissue Damage on CT Scans
Source: Cancers (Basel). 2022 Mar 5;14(5):1341. doi: 10.3390/cancers14051341 (PMC8909378; doi:10.3390/cancers14051341)
Supplement: Supplementary file 1 [file cancers-14-01341-s001.zip]

Archive with 1 entries (1 files):
- cancers-1547141-supplementary.pdf
